# Supplementary material for: Sex Differences in Response to Marek’s Disease: Mapping Quantitative Trait Loci Regions (QTLRs) to the Z Chromosome
Source: Genes (Basel). 2022 Dec 21;14(1):20. doi: 10.3390/genes14010020 (PMC9859034; doi:10.3390/genes14010020)
Supplement: Supplementary file 1 [file genes-14-00020-s001.zip]

Archive with 1 entries (1 files):
- genes-2094639-supplementary.pdf
